# Supplementary material for: Severe COVID-19 infection: An institutional review and literature overview
Source: PLoS One. 2024 Aug 20;19(8):e0304960. doi: 10.1371/journal.pone.0304960 (PMC11335168; doi:10.1371/journal.pone.0304960)
Supplement: S1 Table — (XLSX) [file pone.0304960.s001.xlsx]

## Sheet: Sheet1 (2)
	S2 Table 1. Demographic data.
	Variables		Favorable	Intermediate	Poor	Total	P-value*	P-value**	P-value***	P-value*^	Pooled SD	Power
			n (%)	n (%)	n (%)	n (%)
	Sex	Female	18 (39.1)	11 (61.1)	9 (36)	38 (42.7)	0.208	0.251	0.965	0.233	0.490288	0.335127
		Male	28 (60.9)	7 (38.9)	16 (64)	51 (57.3)
		Total	46	18	25	86
	Race	African American/Black	2 (4.3)	1 (5.6)	1 (4)	4 (4.5)	0.970	0.977	0.998	0.969	0.249105	0.0534724
		Caucasian	44 (95.7)	17 (94.4)	24 (96)	85 (95.5)
		Total	46	18	25	89
	Ethnicity	Hispanic	1 (2.2)	3 (16.7)	1 (4)	5 (5.6)	0.002	0.002	0.945	0.011	0.40902	0.189228
		Non-Hispanic	45 (97.8)	12 (66.7)	24 (96.0)	81 (91.0)
		Unknown	0	3 (16.7)	0	3 (3.4)
		Total	46	18	25	89
	Age (years)	Mean	59.8	55.1	62.8	59.7	0.189	0.431	0.642	0.162	13.3556	0.356094
		SD	13.1	14.6	12.9	13.7
		IQR	19.3	15	16	17
	Insurance	Commercial	18 (39.1)	6 (33.3)	9 (36)	33 (37.1)	0.906	0.905	0.964	0.983	0.495437	0.0534485
		Medicaid/Medicare	28 (60.9)	12 (66.7)	16 (64)	46 (62.9)
		Self-paying	0	0	0	0
		Total	46	18	25	89
	Vaccination	Y	4 (8.7)	1 (5.6)	2 (8)	7(7.9)	0.806	0.793	0.994	0.870	0.514267	0.0534927
		N	42 (91.3)	17 (94.4)	23 (92)	82(92.1)
		Total	46	18	25	89
	* Three-group comparison; ** Favorable versus intermediate; *** Favorable versus poor; *^Intermediate versus poor; SD, standard deviation; IQR, interquartile range
	S2 Table 2. Comorbidities.
	Variables		Favorable	Intermediate	Poor	Total	P-value*	P-value**	P-value***	P-value*^	Pooled SD	Power
			n (%)	n (%)	n (%)	n (%)
	BMI	Mean	32.3	34.9	34.7	33.5	0.367	0.499	0.468	0.998	8.04286	0.1659
		SD	6.8	10.7	8.0	8.2
	CCI	Mean	3.5	3.5	4.5	3.8	0.291	0.998	0.304	0.429	2.52589	0.293946
		SD	2.6	2.5	2.4	2.6
	CKD	Yes	4 (8.7)	2 (11.1)	0 (0)	10 (11.2)	0.656	0.960	0.630	0.874	0.292396	0.216034
		No	42 (91.3)	16 (88.9)	25 (100)	79 (88.8)
		Total	46	18	25	89
	DM2	Yes	20 (43.5)	10 (55.6)	8 (32.0)	38 (42.7)	0.309	0.657	0.622	0.280	0.498851	0.251812
		No	26 (56.5)	8 (44.4)	17 (68.0)	51 (57.3)
		Total	46	18	25	89
	HTN	Yes	30 (65.2)	14 (77.8)	16 (64.0)	60 (67.4)	0.582	0.608	0.994	0.616	0.42128	0.164089
		No	16 (34.8)	4 (22.2)	9 (36.0)	29 (32.6)
		Total	46	18	25	89
	CHF	Yes	8 (17.4)	2 (11.1)	4 (16.0)	14 (15.7)	0.829	0.814	0.987	0.904	0.416102	0.0718696
		No	38 (82.6)	16 (88.9)	21 (84.0)	75 (84.3)
		Total	46	18
	CLD	Yes	9 (19.6)	5 (27.8)	10 (40.0)	29 (32.6)	0.002	0.783	0.001	0.054	0.485383	0.294411
		No	37 (80.4)	13 (72.2)	15 (60.0)	60 (67.4)
		Total	46	18	25	89
	COPD	Yes	8 (17.4)	2 (11.1)	7 (28.0)	17 (19.1)	0.356	0.836	0.529	0.354	0.463185	0.177446
		No	38 (82.6)	16 (88.9)	18 (72.0)	72 (80.9)
		Total	46	18	25	89
	OSA	Yes	4 (8.7)	2 (11.1)	9 (36.0)	15 (16.9)	0.009	0.969	0.009	0.354	0.39802	0.702064
		No	42 (91.3)	16 (88.9)	16 (64.0)	74 (83.1)
		Total	46	18	25	89
	Ever Smoker	Yes	22 (47.8)	8 (44.4)	19 (76.0)	49 (55.1)	0.044	0.966	0.058	0.098	0	1
		No	24 (52.2)	10 (55.6)	6 (24.0)	40 (44.9)
		Total	46	18	25	89
	Former smoker	Yes	18 (81.8)	8 (100)	14 (73.7)	40(81.6)	0.285	0.499	0.783	0.254	0.391252	0.263865
		No	4 (18.2)	0 (0.0)	5 (26.3)	9(18.4)
		Total	22	8	19	49
	* Three-group comparison; ** Favorable versus intermediate; *** Favorable versus poor; *^Intermediate versus poor; SD, standard deviation; IQR, interquartile range; BMI, body mass index; CCI, Charlson Comorbidity index; CKD, chronic kidney disease; DM2, type 2 diabetes mellitus; HTN, hypertension; CHF, congestive heart failure; CLD, chronic lung disease; COPD, chronic obstructive pulmonary diseas…
	S2 Table 3. Hospital course.
	Variables		Favorable	Intermediate	Poor	Total	P-value*	P-value**	P-value***	P-value*^	Pooled SD	Power
			n (%)	n (%)	n (%)	n (%)
	Length of stay (days)	Mean	17.1	23.6	21.3	22.1	0.013	0.018	0.117	0.644	8.16874	0.788176
		SD	7.2	10.8	7.7	9.56
	Non-invasive ventilation	Yes	30 (65.2)	16 (88.9)	21 (84)	67(75.3)	0.071	0.118	0.184	0.927	0.121502	1
		No	16 (34.8)	2 (11.1)	4 (16)	22(24.7)
		Total	46	18	25	89
	Invasive ventilation	Yes	0 (0)	18 (100)	22 (88.0)	40(44.9)	<0.001	<0.001	<0.001	0.060	0.392696	1
		No	46 (100)	0 (0)	3 (12.0)	49(55.1)
		Total	46(100)	18(100)	0	89
	Interval from admission to mechanical ventilation (hours)	Mean	n/a	77.2	212.8	144.6	n/a	n/a	n/a		73.4185	0.999946
										0.001
		SD	n/a	67.6	126.8	122.0
	Number of days on mechanical ventilator	Mean	n/a	13.2	10.6	12.1	n/a	n/a	n/a	0.474	5.75032	0.29793
		SD	n/a	9.7	7.2	8.5
	Bacterial pneumonia	Yes	8 (17.4)	13 (72.2)	14 (56.0)	35(39.3)	<0.001	<0.001	0.002	0.455	0.456449	0.991891
		No	38 (82.6)	5 (27.8)	11 (44.0)	54(60.7)
		Total	46	18	25	89
	In-hospital mortality	Yes	0 (0)	0 (0)	23 (92.0)	23(25.8)	n/a	n/a	n/a	n/a	0.151906	1
		No	46 (100)	18 (100)	2 (8.0)	66(74.2)
		Total	46	18	25	89
	* Three-group comparison; ** Favorable versus intermediate; *** Favorable versus poor; *^Intermediate versus poor; SD, standard deviation
	S2 Table 4. Laboratory tests.
	Variable		Favorable	Intermediate	Poor	Total	P-value*	P-value**	P-value***	P-value*^	Pooled SD	Power
			n (%)	n (%)	n (%)	n (%)
	Average albumin (g/dL)	Mean	2.8	3.2	3.0	3.0	0.001	0.001	0.144	0.131	0.330961	0.983346
		SD	0.3	0.3	0.4	0.4
	Average AST (U/L)	Mean	43.4	49.0	84.7	56.1	0.006	0.918	0.005	0.068	50.1607	0.854041
		SD	16.1	20.7	90.7	53.7
	Average ALT (U/L)	Mean	54.5	50.4	107.3	68.5	0.197	0.992	0.216	0.397	123.582	0.352291
		SD	34.8	33.6	227.2	127.0
	Average bilirubin (mg/dL)	Mean	0.4	0.4	0.5	0.5	0.042	0.616	0.127	0.045	0.2	0.446228
		SD	0.2	0.2	0.2	0.2
	Average CRP (mg/L)	Mean	56.0	111.5	65.7	69.5	<0.001	<0.001	0.678	0.006	45.471	0.979989
		SD	39.6	69.8	31.9	50.2
	Average Ferritin (ng/mL)	Mean	1398.6	917.3	1241.1	1259.3	0.356	0.324	0.853	0.655	1187.34	0.231201
		SD	1349.5	704.0	1020.3	1172.5
	Average lactate (mmol/L)	Mean	1.8	1.6	3.4	2.2	0.02	0.94	0.033	0.046	2.05814	0.863636
		SD	0.6	0.3	3.8	2.3
	Average lymphocyte(K/uL)	Mean	0.9	1.1	0.8	0.9	0.381	0.680	0.713	0.347	0.496616	0.387211
		SD	0.5	0.6	0.4	0.5
	Average WBC (K/uL)	Mean	11.8	13.4	14.3	12.8	0.029	0.314	0.027	0.704	3.88948	0.651057
		SD	3.7	3.6	4.4	4.0
	Average procalcitonin (ng/mL)	Mean	0.3	1.3	0.4	0.5	0.173	0.167	0.994	0.262	1.8423	0.402451
		SD	0.5	4.0	0.6	1.9
	AKI	Yes	2 (4.3)	1 (5.6)	5 (20)	8 (9)	0.076	0.987	0.072	0.229	0.19546	0.825658
		No	44 (95.7)	17 (94.4)	20 (80)	81 (91)
		Total	46	18	25	89
	* Three-group comparison; ** Favorable versus intermediate; *** Favorable versus poor; *^Intermediate versus poor; SD, standard deviation
	S2 Table 5. Respiratory parameters.
	Variable		Favorable	Intermediate	Poor	Total	P-value*	P-value**	P-value***	P-value*^	Pooled SD	Power
			n (%)	n (%)	n (%)	n (%)
	Average PaCO2(mmHg)	Mean	35.4	39.9	46.4	41.4	<0.001	0.313	<0.001	0.007	9.6738	0.986363
		SD	6.4	8.5	14.4	11.6
	Maximum PaCO2(mmHg)	Mean	36.5	52.5	64.8	52.3	<0.001	0.015	<0.001	0.004	17.5852	0.999984
		SD	7.4	12.2	30.0	23.2
	Minimum PaCO2(mmHg)	Mean	34.3	25.2	32.0	31.5	<0.001	<0.001	0.758	<0.001	6.24806	0.997745
		SD	6.0	4.3	7.7	6.9
	Average PaO2(mmHg)	Mean	76.0	111.8	83.0	88.7	<0.001	<0.001	0.23	0.001	20.2248	0.999963
		SD	19.4	24.5	18.3	24.7
	Maximum PaO2(mmHg)	Mean	83.9	227.6	132.8	141.7	<0.001	<0.001	0.001	<0.001	47.6603	1
		SD	27.4	71.8	55.5	77.5
	Minimum PaO2(mmHg)	Mean	69.1	60.4	52.5	61.0	<0.001	0.128	<0.001	0.143	15.5886	0.975756
		SD	190	9.5	11.4	15.8
	Average pH	Mean	7.45	7.40	7.36	7.40	<0.001	0.001	<0.001	0.009	0.0469424	1
		SD	0.042	0.035	0.061	0.060
	Maximum pH	Mean	7.46	7.51	7.46	7.47	0.001	0.002	0.998	0.004	0.0420588	0.990717
		SD	0.043	0.038	0.043	0.04
	Minimum pH	Mean	7.44	7.27	7.25	7.33	<0.001	<0.001	<0.001	0.205	0.0881329	1
		SD	0.047	0.076	0.14	0.13
	Respiratory rate on admission(bpm)	Mean	23.8	27.8	23.3	24.5	0.049	0.069	0.944	0.064	6.17231	0.617669
		SD	5.9	7.9	5.2	6.5
	Average respiratory rate(bpm)	Mean	22.2	21.2	24.0	22.5	0.008	0.478	0.044	0.01	2.96203	0.815722
		SD	2.7	2.4	3.7	3.2
	SpO2 on admission(%)	Mean	89.0	86.0	89.1	88.4	0.402	0.409	1.000	0.476	8.40724	0.20735
		SD	7.9	10.1	8.0	8.5
	Minimum SpO2(%)	Mean	76.5	70.8	57.0	69.9	<0.001	0.451	<0.001	0.024	16.4002	0.991986
		SD	13.2	18.6	19.8	18.5
	Average SpO2(%)	Mean	93.5	94.6	92.2	93.4	<0.001	0.009	0.004	<0.001	1.34735	0.999691
		SD	1.0	1.2	1.9	1.6
	* Three-group comparison; ** Favorable versus intermediate; *** Favorable versus poor; *^Intermediate versus poor; mmHg, millimeters of mercury; bmp, breaths per minute; SD, standard deviation
	S2 Table 6. Medications.
	Variable		Favorable	Intermediate	Poor	Total	P-value*	P-value**	P-value***	P-value*^	Pooled SD	Power
			n (%)	n (%)	n (%)	n (%)
	Hydroxychloroquine	Yes	2 (4.3)	1 (5.6)	1 (4)	4 (4.5)	0.970	0.977	0.998	0.969	0.288069	0.0525768
		No	44 (95.7)	17 (94.4)	24 (96)	85 (95.5)
		Total	46	18	25	89
	Tocilizumab	Yes	15 (32.6)	6 (33.3)	9 (36)	30 (33.7)	0.960	0.998	0.957	0.982	0.452442	0.053472
		No	31 (67.4)	12 (66.7)	16 (64)	59 (66.3)
		Total	46	18	25	89
	Baricitinib	Yes	2 (4.3)	1 (5.6)	7 (28)	10 (11.2)	0.007	0.989	0.006	0.049	0.334048	0.755593
		No	44 (95.7)	17 (94.4)	18 (82)	79 (88.8)
		Total	46	18	25	89
	Azithromycin	Yes	9 (19.6)	6 (33.3)	9 (36)	24 (27.0)	0.268	0.508	0.302	0.979	0.444225	0.285357
		No	37 (80.4)	12 (66.7)	16 (64)	65 (73.0)
		Total	45	18	25	89
	Prior to admission exposure to dexamethasone	Yes	4 (8.7)	3 (16.7)	4 (16.0)	11 (12.4)	0.562	0.666	0.652	0.998	0.352191	0.133989
		No	42 (91.3)	15 (83.3)	21 (84)	78 (87.6)
		Total	46	18	25	89
	Average number of days on dexamethasone	Mean	13.3	12.9	16.6	14.2	0.002	0.907	0.004	0.009	3.83832	0.925162
		SD	3.5	4.0	4.3	4.2						.
	ARB during admission	Yes	4 (8.7)	2 (11.1)	1 (4)	7 (7.9)	0.671	0.946	0.768	0.677	0.289877	0.104939
		No	42 (91.3)	16 (88.9)	24 (96)	82 (92.1)
		Total	46	18	25	89
	ACEi during admission	Yes	11 (23.9)	5 (27.8)	3 (12)	20 (22.5)	0.631	0.942	0.732	0.640	0.449863	0.182281
		No	35 (76.1)	13 (72.2)	22 (88)	69 (77.5)
		Total	46	18	25	89
	Statin	Yes	13 (28.3)	5 (27.8)	12 (48)	30 (33.7)	0.209	0.999	0.218	0.353	0.501668	0.296122
		No	33 (71.7)	13 (72.2)	13 (52)	59 (66.3)
		Total	46	18	25	89
	* Three-group comparison; ** Favorable versus intermediate; *** Favorable versus poor; *^Intermediate versus poor; SD, standard deviation
